# Supplementary material for: Prenatal Imaging of Micrognathia, Micromelia, and Fetal Hydrops Leading to the Diagnosis of Achondrogenesis Type II with a COL2A1 Missense Mutation
Source: Int J Mol Sci. 2025 Nov 27;26(23):11472. doi: 10.3390/ijms262311472 (PMC12692501; doi:10.3390/ijms262311472)
Supplement: Supplementary file 1 [file ijms-26-11472-s001.zip]

Archive with 4 entries (4 files):
- Figure A.JPG
- Figure B.JPG
- Supplementary Materials Table S1.pdf
- Supplementary S1.pdf
